# Supplementary material for: Students’ performance of and perspective on an objective structured practical examination for the assessment of preclinical and practical skills in biomedical laboratory science students in Sweden: a 5-year longitudinal study
Source: J Educ Eval Health Prof. 2023 Apr 6;20:13. doi: 10.3352/jeehp.2023.20.13 (PMC10175044; doi:10.3352/jeehp.2023.20.13)
Supplement: Supplementary file 1 [file jeehp-20-13-dataset1.xlsx]

## Sheet: 2015
	2015-06-04	2015-06-10	2015-08-25		F=1	E=1	D=2	I=2	A=3	B=3	C=3	G=4	H=4		SUM						LM1	LM2	LM3	LM4			LM1	LM2	LM3	LM4
2015-06-04	PASS				20	20	15	10	20	20	10	20	15		150			LM 1			40	25	50	35					20
2015-06-04	PASS				20	20	20	10	20	20	10	20	20		160		Numbers	38			40	30	50	40				20
2015-06-04	PASS				20	20	20	20	20	20	20	20	20		180		Average	39.1579			40	40	60	40					20
2015-06-04	PASS				20	20	19	20	20	15	20	10	20		164		Max	40			40	39	55	30					15
2015-06-04	PASS				20	20	10	20	20	20	15	20	20		165		Min	30			40	30	55	40					20
2015-06-04	PASS				20	20	20	20	20	10	10	20	20		160		Std dev	2.46627			40	40	40	40			20
2015-06-10	FAIL	PASS			20	10	20	10	20	10	15	10	15		130						30	30	45	25				20
2015-06-04	PASS				20	20	20	20	20	20	15	20	20		175			LM 2			40	40	55	40					20
2015-06-04	PASS				20	15	20	10	20	20	15	20	20		160		Numbers	38			35	30	55	40					20
2015-06-04	PASS				20	20	10	20	20	20	10	20	15		155		Average	31.3684			40	30	50	35			20
2015-06-04	PASS				20	20	20	20	20	20	15	20	20		175		Max	40			40	40	55	40					20
2015-06-04	PASS				19	20	10	10	20	15	15	20	15		144		Min	20			39	20	50	35			20
2015-06-04	PASS				20	20	10	10	20	20	15	20	20		155		Std dev	2.46627			40	20	55	40					15
2015-08-25	FAIL		PASS		20	20	10	10	20	15	10	15	15		135						40	20	45	30				10
2015-06-04	PASS				20	20	10	20	20	20	15	10	20		155			LM 3			40	30	55	30					15
2015-08-25		FAIL	PASS		10	20	10	20	20	20	20	10	10		140		Numbers	38			30	30	60	20					20
2015-06-04	PASS				20	20	20	10	20	20	15	20	20		165		Average	52.9211			40	30	55	40			20
2015-06-10	FAIL	PASS			20	20	10	10	10	20	10	10	20		130		Max	60			40	20	40	30			20
2015-06-04	PASS				20	20	10	20	20	20	15	10	20		155		Min	35			40	30	55	30				10
2015-06-04	PASS				20	20	20	20	20	20	20	20	20		180		Std dev	6.89058			40	40	60	40			20
2015-06-04	PASS				20	20	20	10	20	20	20	15	20		165						40	30	60	35			20
2015-06-10	FAIL	PASS			20	20	10	10	15	10	10	20	20		135			LM 4			40	20	35	40					10
2015-06-04	PASS				20	20	20	20	20	20	20	20	20		180		Numbers	38			40	40	60	40			20
2015-06-04	PASS				20	20	20	20	20	15	20	20	20		175		Average	35.7632			40	40	55	40			20
2015-06-04	PASS				20	20	20	10	20	20	20	20	20		170		Max	40			40	30	60	40			20
2015-06-04	PASS				20	20	20	20	20	20	20	10	20		170		Min	20			40	40	60	30			20
2015-06-04	PASS				20	15	15	10	20	20	10	20	20		150		Std dev	5.54799			35	25	50	40						20
2015-06-04	PASS				20	20	10	19	15	15	20	10	19		148						40	29	50	29						10
2015-06-10	FAIL	PASS			20	20	10	20	15	10	10	20	15		140			ALL			40	30	35	35						20
2015-06-04	PASS				20	20	20	10	20	20	15	20	15		160		Numbers	38			40	30	55	35						15
2015-06-04	PASS				20	20	10	20	20	19	19	20	20		168		Average	159.211			40	30	58	40					20
2015-06-04	PASS				20	20	10	19	19	15	15	20	20		158		Max	180			40	29	49	40						20
																	Min	130
2015-06-04	PASS				20	20	15	10	20	20	20	20	10		155		Std dev	14.5957			40	25	60	30				10
2015-06-04	PASS				20	20	20	20	20	20	20	20	20		180						40	40	60	40				20
2015-06-10	FAIL	PASS			20	20	10	10	20	20	10	20	20		150						40	20	50	40						20
2015-06-04	PASS				20	20	20	20	20	20	20	20	20		180						40	40	60	40			20
2015-06-04	PASS				20	20	20	20	19	20	15	20	20		174						40	40	54	40				20
2015-06-04	PASS				20	19	20	20	20	20	15	10	15		159						39	40	55	25					15

## Sheet: 2016
Ex.datum	2016-05-31	2016-06-09	2016-08-23	2017-08-10	2018-05-31	2018-06-06		G=1	F=1	A=2	D=2	E=3	B=3	C=3	H=4	J=4		SUM
2016-08-23	FAIL	ND	PASS					20	20	20	20	5	20	20	20	20		165						40	40	45	40					20
2016-05-31	PASS							20	20	20	20	20	20	20	20	20		180		A=2	Spädning 1	Beräkning		40	40	60	40					20
2016-08-23	FAIL	FAIL	PASS					20	15	5	15	15	20	20	20	20		150		B=3	Sterilteknik	LAF/mikroskopi		35	20	55	40			20
Registrerad	FAIL	FAIL	FAIL		FAIL	FAIL		5	15	5	20	15	5	15	5	15		100		C=3	Desinf/Bakt/Mikroskopi			20	25	35	20			5
2016-05-31	PASS							20	20	20	20	20	15	20	20	20		175		D=2	Spädning (beräkning och utförande)			40	40	55	40						20
2017-08-10	FAIL	FAIL	FAIL	PASS				20	20	5	20	15	20	15	5	10		130		E=3	Snittning			40	25	50	15				5
2016-05-31	PASS							20	20	20	20	20	20	20	20	20		180		F=1	Provtagning	Ven		40	40	60	40				20
2016-05-31	PASS							20	20	20	20	20	20	20	20	20		180		G=1	Provtagning	Kapillär		40	40	60	40			20
2016-05-31	PASS							20	20	20	20	20	20	20	20	20		180		H=4	Kvalitetssäkring	Blodgruppering		40	40	60	40						20
2016-06-09	FAIL	PASS						20	20	5	20	20	15	15	20	15		150		I=4	Kvalitetssäkring	Analysserie		40	25	50	35					20
2016-05-31	PASS							20	20	20	20	20	20	20	20	15		175						40	40	60	35					20
2016-08-23	FAIL	FAIL	PASS					20	20	5	20	20	20	15	20	20		160			LM 1			40	25	55	40				5
2016-08-23	FAIL	ND	PASS					20	20	5	20	5	20	20	20	20		150		Numbers	47			40	25	45	40						20
2016-05-31	PASS							20	20	20	20	20	15	20	20	20		175		Average	39.4681			40	40	55	40					20
2016-05-31	PASS							20	20	20	20	20	20	20	20	15		175		Max	40			40	40	60	35				20
2016-06-09	FAIL	PASS						20	20	20	20	20	20	5	20	20		165		Min	20			40	40	45	40			20
2016-05-31	PASS							20	20	20	20	20	15	20	20	20		175		Std dev	2.99166			40	40	55	40					20
2016-08-23	FAIL	ND	PASS					20	20	20	20	5	20	15	20	15		155						40	40	40	35			20
2016-06-09	FAIL	PASS						20	20	5	20	20	20	20	20	10		155			LM 2			40	25	60	30			20
2016-05-31	PASS							20	20	15	20	20	20	20	20	15		170		Numbers	47			40	35	60	35					20
2016-05-31	PASS							20	20	20	20	20	20	20	20	20		180		Average	34.7872			40	40	60	40						20
2016-05-31	PASS							20	20	20	20	20	20	20	20	20		180		Max	40			40	40	60	40				20
2016-05-31	PASS							20	20	15	20	20	15	20	20	20		170		Min	20			40	35	55	40					20
2016-08-23	FAIL	ND	PASS					20	20	20	15	15	20	5	20	20		155		Std dev	2.99166			40	35	40	40						20
2016-05-31	PASS							20	20	20	20	20	20	15	20	20		175						40	40	55	40					15
2016-05-31	PASS							20	20	20	20	20	20	15	20	15		170			LM 3			40	40	55	35			20
2016-05-31	PASS							20	20	15	20	20	20	15	20	20		170		Numbers	47			40	35	55	40				15
2016-05-31	PASS							20	20	20	20	20	20	20	20	20		180		Average	51.4894			40	40	60	40					20
2016-08-23	ND	FAIL	PASS					20	20	15	5	20	10	5	15	20		130		Max	60			40	20	35	35				15
2016-08-23	FAIL	FAIL	PASS					20	20	15	20	20	15	5	5	20		140		Min	25			40	35	40	25						5
2016-06-09	FAIL	PASS						20	20	5	20	20	20	20	20	20		165		Std dev	10.3164			40	25	60	40					20
2016-06-09	FAIL	PASS						20	20	5	20	20	20	20	20	20		165						40	25	60	40				20
2016-05-31	PASS							20	20	20	20	20	20	20	20	20		180			LM 4			40	40	60	40						20
2016-06-09	FAIL	PASS						20	20	20	20	5	20	20	20	20		165		Numbers	47			40	40	45	40			20
2016-06-09	FAIL	PASS						20	20	20	20	20	15	5	20	20		160		Average	36.8056			40	40	40	40			20
2017-03-06	FAIL	FAIL	FAIL		PASS			20	20	20	20	5	15	5	15	20		140		Max	40			40	40	25	35					5
2016-05-31	PASS							20	20	20	15	20	15	20	20	15		165		Min	20			40	35	55	35					20
2016-05-31	PASS							20	20	20	20	15	20	15	20	20		170		Std dev	5.3656			40	40	50	40					15
2016-08-23	FAIL	FAIL	PASS					20	20	5	20	20	20	15	20	20		160						40	25	55	40			20
2016-05-31	PASS							20	20	20	20	20	20	20	20	20		180						40	40	60	40						20
2016-06-09	FAIL	PASS						20	20	15	20	15	5	15	20	5		135						40	35	35	25						20
2016-08-23	FAIL	FAIL	PASS					20	20	5	15	15	5	5	5	15		105						40	20	25	20					5
2016-05-31	PASS							20	20	20	20	20	20	20	20	20		180						40	40	60	40					20
2016-05-31	PASS							20	20	20	20	20	20	20	20	20		180						40	40	60	40					20
2016-08-23	FAIL	FAIL	PASS					20	20	5	20	5	20	15	20	15		140						40	25	40	35				20
2016-05-31	PASS							20	20	20	20	20	20	15	20	20		175						40	40	55	40				20
2016-05-31	PASS							20	20	20	20	20	20	15	20	5		160						40	40	55	25				20

## Sheet: 2017
Ex.datum	2017-06-01	2017-06-07	2017-08-18	2018-05-31	2018-08-20	2018-12-17		F=1	G=1	B=2	E=2	A=3	C=3	D=3	H=4	I=4		SUM		A=2	Spädning (beräkning)			ILO1	ILO2	ILO3	ILO4
																				B=3	Spädning (utförande)
2017-06-07	FAIL	PASS						20	5	5	20	5	20	5	20	20		120		C=3	Mikrobiologi	Desinf/Bakt/Mikroskopi		25	25	30	40				5
2017-06-07	FAIL	PASS						20	20	5	20	5	15	20	20	15		140		D=3	Sterilteknik	LAF/mikroskopi		40	25	40	35				20
2017-06-07	FAIL	PASS						20	20	15	20	5	5	15	20	20		140		E=2	Spädning	Beräkning och utförande		40	35	25	40					5
																				F=1	Provtagning	Ven		0	0	0	0
2017-06-07	FAIL	PASS						20	20	5	20	5	5	5	20	20		120		G=1	Provtagning	Kapillär		40	25	15	40				5
2017-06-01	PASS							20	20	20	20	20	20	20	20	20		180		H=4	Kvalitetssäkring	Analysserie		40	40	60	40					20
2017-06-01	PASS							20	20	20	20	20	20	20	20	20		180		I=4	Kvalitetssäkring	Blodgruppering		40	40	60	40						20
2017-06-01	PASS							20	15	5	20	20	20	20	20	5		145						35	25	60	25						5
2017-06-01	PASS							20	20	20	20	20	15	20	20	20		175			LM 1			40	40	55	40			20
2017-06-01	PASS							20	15	20	20	20	15	20	20	20		170		Numbers	0			35	40	55	40					20
2018-08-20	FAIL	ED	ED	FAIL	PASS			20	20	5	20	20	5	20	20	20		150		Average	36.5789			40	25	45	40				5
2017-06-07	FAIL	PASS						20	5	5	20	5	5	15	20	20		115		Max	40			25	25	25	40			5
2017-06-01	PASS							20	20	20	20	20	15	20	20	20		175		Min	0			40	40	55	40			20
2017-06-01	PASS							20	20	20	20	20	20	20	20	20		180		Std dev	7.72021			40	40	60	40					20
2017-06-01	PASS							20	20	20	20	20	15	20	20	20		175			LM 2			40	40	55	40			20
2017-06-01	PASS							20	20	20	20	20	15	20	20	20		175		Numbers	38			40	40	55	40			20
2017-06-07	FAIL	PASS						20	20	20	20	5	20	20	20	20		165		Average	34.8684			40	40	45	40					5
2017-06-01	PASS							20	20	20	20	20	20	15	20	20		175		Max	40			40	40	55	40					15
2017-06-07	FAIL	PASS						20	20	20	20	5	20	20	20	5		150		Min	0			40	40	45	25						20
2017-08-18	FAIL	FAIL	PASS					20	20	20	20	5	20	5	20	15		145		Std dev	8.58084			40	40	30	35			20
2017-06-07	FAIL	PASS						20	15	15	20	5	20	5	20	15		135			LM 3			35	35	30	35					20
2017-06-01	PASS							20	20	15	20	20	20	20	20	5		160		Numbers	38			40	35	60	25				20
2017-06-07	FAIL	PASS						20	20	20	20	5	20	20	20	20		165		Average	43.5526			40	40	45	40				20
2017-06-01	PASS							20	15	20	20	20	15	20	20	20		170		Max	60			35	40	55	40			15
2017-06-07	FAIL	PASS						20	15	20	20	5	15	20	20	5		140		Min	0			35	40	40	25						20
2017-06-01	PASS							20	15	20	20	20	15	20	20	20		170		Std dev	15.6355			35	40	55	40						20
2017-06-07	FAIL	PASS						20	20	15	20	5	15	5	20	20		140			LM 4			40	35	25	40			20
2018-12-17	FAIL	FAIL	FAIL	FAIL	FAIL	PASS		15	5	5	20	5	5	5	5	5		70		Numbers	38			20	25	15	10					5
2017-06-07	FAIL	PASS						20	20	20	20	5	20	20	20	5		150		Average	35.6579			40	40	45	25				20
2017-06-01	PASS							20	20	20	20	20	20	20	20	20		180		Max	40			40	40	60	40						20
2017-06-07	FAIL	PASS						20	15	20	20	5	20	20	20	15		155		Min	0			35	40	45	35			20
2017-06-07	FAIL	PASS						20	20	20	20	5	20	20	20	20		165		Std dev	9.01733			40	40	45	40						20
2017-06-07	FAIL	PASS						20	20	5	20	5	5	5	20	20		120			ALL			40	25	15	40						20
2017-06-07	FAIL	PASS						20	20	20	20	5	20	20	20	20		165		Numbers	0			40	40	45	40					20
2017-06-01	PASS							20	20	20	20	20	15	20	20	20		175		Average	37.6645			40	40	55	40			20
2017-06-01	PASS							20	20	20	20	15	20	20	20	20		175		Max	60			40	40	55	40			20
2017-06-07	FAIL	PASS						20	15	20	20	5	15	20	20	20		155		Min	0			35	40	40	40				20
2017-06-01	PASS							20	20	5	20	20	15	20	20	20		160		Std dev	11.1569			40	25	55	40			20
								20	20	5	5	5	5	5	20	20		105						40	10	15	40			20

## Sheet: 2018
Ex dat	2018-06-01	2018-06-06	2018-08-20	2019-06-10		B=1	C=1	G=2	H=2	D=3	E=3	F=3	I=4	A=4		Sum			LM 1			LM1	LM2	LM3	LM4			LM1	LM2	LM3	LM4
2018-08-22	FAIL	FAIL	PASS			20	20	5	5	20	20	5	20	5		120		Numbers	31			40	10	45	25						5
2019-06-10	FAIL	FAIL	FAIL	PASS		20	15	15	15	5	15	5	15	20		125		Average	38.5484			35	30	25	35				15
																		Max	40
2019-06-10	FAIL	FAIL	FAIL	PASS		20	20	5	5	20	0	5	5	20		100		Min	25			40	10	25	25				5
2018-08-17	PASS					20	20	15	15	20	20	20	20	20		170		Std dev	3.91441			40	30	60	40					20
2018-08-15	FAIL	PASS				20	20	5	5	20	15	15	20	5		125			LM 2			40	10	50	25						5
2018-06-01	PASS					20	20	20	20	20	20	5	20	20		165		Numbers	31			40	40	45	40			20
2018-06-01	PASS					20	20	20	20	20	20	5	20	20		165		Average	22.4194			40	40	45	40			20
2018-06-06	FAIL	PASS				20	20	20	20	5	20	20	20	20		165		Max	40			40	40	45	40			20
2018-06-01	PASS					20	20	15	15	20	15	5	15	20		145		Min	10			40	30	40	35			20
2018-06-06	FAIL	PASS				20	20	15	15	5	5	5	20	20		125		Std dev	3.91441			40	30	15	40					5
2018-08-17	FAIL	PASS				20	20	5	5	5	20	5	15	20		115			LM 3			40	10	30	35					5
2018-06-01	PASS					20	15	15	15	15	20	15	15	20		150		Numbers	31			35	30	50	35					20
2018-06-30	PASS					20	15	20	20	20	20	15	20	20		170		Average	39.0323			35	40	55	40					20
2018-06-06	FAIL	PASS				20	20	5	5	20	20	5	5	20		120		Max	60			40	10	45	25					20
2018-06-01	PASS					20	20	20	20	20	20	20	15	20		175		Min	15			40	40	60	35			20
2018-08-21	FAIL	FAIL	PASS			20	20	5	5	5	5	5	15	20		100		Std dev	13.5043			40	10	15	35						20
2018-06-06	FAIL	PASS				20	20	15	15	15	5	5	5	20		120			LM 4			40	30	25	25					5
2018-06-06	FAIL	PASS				20	20	5	5	20	20	15	15	20		140		Numbers	31			40	10	55	35					15
2018-08-17	FAIL	ND	PASS			20	20	5	5	20	20	20	20	20		150		Average	33.2258			40	10	60	40				5
2018-06-06	FAIL	PASS				20	5	20	20	15	15	5	20	20		140		Max	40			25	40	35	40					15
2018-08-21	FAIL	FAIL	PASS			20	20	5	5	5	15	5	15	5		95		Min	10			40	10	25	20					5
2018-06-01	PASS					20	20	20	20	15	15	5	20	20		155		Std dev	7.91079			40	40	35	40				20
2018-08-17	FAIL	PASS				20	5	5	5	20	20	5	5	5		90						25	10	45	10						5
2018-08-21	FAIL	FAIL	PASS			20	20	5	5	5	5	15	5	20		100			ALL			40	10	25	25				5
2018-06-06	FAIL	PASS				20	20	5	5	20	5	5	20	20		120		Numbers	124			40	10	30	40					5
2018-08-21	FAIL	FAIL	PASS			20	20	5	5	20	15	15	5	20		125		Average	33.3065			40	10	50	25					15
2019-06-10	ND	ND	FAIL	PASS		20	20	20	15	20	20	5	20	5		145		Max	60			40	35	45	25						20
2018-06-06	FAIL	PASS				20	20	5	5	20	5	15	20	20		130		Min	10			40	10	40	40				5
2019-03-14	PASS					20	20	20	20	20	20	5	20	20		165		Std dev	12.3612			40	40	45	40						20
2019-03-28	FAIL	FAIL	PASS			20	20	5	5	5	20	5	15	20		115						40	10	30	35					5
2019-03-12	FAIL	FAIL	PASS			20	20	5	5	5	5	5	20	20		105						40	10	15	40			20

## Sheet: 2019
Ex.datum	2019-05-19	2019-06-10	2019-08-20	2020-06-09		B=1	C=1	G=2	H=2	D=3	E=3	F=3	A=4	I=4		Sum		VT2019				LM1	LM2	LM3	LM4			LM1	LM2	LM3	LM4
2019-06-10	FAIL	PASS				20	5	15	15	20	5	20	20	15		135			LM 1			25	30	45	35						20
2019-08-20	FAIL	FAIL	PASS			20	5	20	20	20	20	20	5	20		150		Numbers	42			25	40	60	25			20
2019-06-10	FAIL	PASS				20	5	20	20	15	15	20	20	5		140		Average	35			25	40	50	25			5
2019-06-10	FAIL	PASS				20	20	5	5	15	20	5	5	5		100		Max	40			40	10	40	10						5
2019-06-10	FAIL	PASS				20	20	5	5	20	5	5	5	15		100		Min	20			40	10	30	20				5
2019-06-10	FAIL	PASS				20	15	15	15	20	20	5	20	5		135		Std dev	6.89645			35	30	45	25						20
2019-06-10	FAIL	PASS				20	5	15	15	5	5	20	20	15		120			LM 2			25	30	30	35			5
2019-05-29	PASS					20	20	20	20	15	5	20	20	5		145		Numbers	42			40	40	40	25					20
2019-05-29	PASS					20	20	20	20	20	20	5	15	20		160		Average	31.9048			40	40	45	35			20
2019-05-29	PASS					20	15	20	20	20	15	5	20	20		155		Max	40			35	40	40	40						20
2019-06-10	FAIL	PASS				15	5	20	20	20	20	15	20	15		150		Min	10			20	40	55	35					20
2019-05-29	PASS					20	20	20	20	20	20	5	20	20		165		Std dev	6.89645			40	40	45	40			20
2019-06-10	FAIL	PASS				15	5	20	20	20	5	5	20	5		115			LM 3			20	40	30	25				20
2019-05-29	PASS					20	20	20	20	20	20	5	20	20		165		Numbers	42			40	40	45	40						20
2019-06-10	FAIL	PASS				20	20	20	20	5	20	5	5	5		120		Average	42.7381			40	40	30	10			20
2019-06-10	FAIL	PASS				20	20	20	20	5	20	20	20	20		165		Max	60			40	40	45	40						20
2019-06-10	FAIL	PASS				15	20	20	20	5	20	5	5	5		115		Min	15			35	40	30	10					5
2019-05-29	PASS					20	20	20	20	20	20	20	15	20		175		Std dev	10.7183			40	40	60	35					20
2019-05-29	PASS					20	20	5	5	20	20	5	15	20		130			LM 4			40	10	45	35			20
2019-06-10	FAIL	PASS				20	20	20	20	5	20	5	20	5		135		Numbers	42			40	40	30	25			20
2019-08-20	FAIL	FAIL	PASS			20	20	20	20	20	20	20	5	5		150		Average	29.0476			40	40	60	10					20
2019-06-10	FAIL	PASS				20	20	5	5	20	20	5	20	20		135		Max	40			40	10	45	40					20
2019-06-10	FAIL	PASS				20	5	20	20	15	5	15	20	20		140		Min	10			25	40	35	40				20
2019-06-10	FAIL	PASS				20	20	5	5	5	20	20	20	5		120		Std dev	10.6633			40	10	45	25					5
2019-05-29	PASS					20	20	20	20	20	20	5	15	15		155						40	40	45	30					20
2019-05-29	PASS					20	20	20	20	15	20	5	20	15		155			ALL			40	40	40	35					20
2019-06-10	FAIL	PASS				20	5	20	20	20	20	5	20	15		145		Numbers	42			25	40	45	35					20
2019-05-29	PASS					20	20	20	20	20	5	20	20	5		150		Average	138.69			40	40	45	25					20
2019-06-10	FAIL	PASS				20	20	5	5	20	20	5	20	20		135		Max	175			40	10	45	40						20
2019-05-29	PASS					20	20	15	15	20	20	15	20	20		165		Min	55			40	30	55	40					20
2019-05-29	PASS					20	15	20	20	20	20	20	20	20		175		Std dev	25.4247			35	40	60	40					20
2020-06-09	FAIL	FAIL	FAIL	PASS		20	15	5	5	20	5	5	5	5		85						35	10	30	10				5
2019-06-10	FAIL	PASS				20	20	20	20	5	20	5	20	15		145						40	40	30	35					5
2019-06-10	FAIL	PASS				20	15	5	5	20	20	5	5	5		100						35	10	45	10			20
2020-06-09	FAIL	FAIL	FAIL	PASS		15	5	5	5	5	5	5	5	5		55						20	10	15	10			5
2019-05-29	PASS					20	20	20	20	5	20	20	15	20		160						40	40	45	35					5
2019-06-10	FAIL	PASS				20	15	20	20	5	20	5	5	20		130						35	40	30	25					20
2020-06-09	FAIL	FAIL	FAIL	PASS		20	20	20	20	5	20	5	15	5		130						40	40	30	20					5
2019-05-29	PASS					20	20	20	20	5	20	20	20	20		165						40	40	45	40						20
2019-06-10	FAIL	PASS				20	5	20	20	20	20	20	20	20		165						25	40	60	40					20
2019-06-10	FAIL	PASS				15	20	5	5	20	20	5	20	20		130						35	10	45	40					5
2019-06-10	FAIL	PASS				20	15	20	20	20	20	20	20	5		160						35	40	60	25					20
