# Supplementary material for: Students’ performance of and perspective on an objective structured practical examination for the assessment of preclinical and practical skills in biomedical laboratory science students in Sweden: a 5-year longitudinal study
Source: J Educ Eval Health Prof. 2023 Apr 6;20:13. doi: 10.3352/jeehp.2023.20.13 (PMC10175044; doi:10.3352/jeehp.2023.20.13)
Supplement: Supplementary file 2 [file jeehp-20-13-dataset2.xlsx]

## Sheet: Enkät
	2015-svar							2016-svar							2017-svar							2018-svar							2019-svar
FRÅGOR	Antal	1	2	3	4	5	Medel	Antal	1	2	3	4	5	Medel	Antal	1	2	3	4	5	Medel	Antal	1	2	3	4	5	Medel	Antal	1	2	3	4	5	Medel
Fråga 1. Värdefulla kunskaper	24	0	0	4	9	11	4.29167	33	2	0	0	15	16	4.30303	11	0	1	2	5	3	3.90909	17	0	1	3	6	7	4.11765	16	1	0	0	7	8	4.3125
Fråga 2. Upnått målen	24	0	1	3	14	6	4.04167	34	1	0	1	20	12	4.23529	11	0	0	0	6	5	4.45455	17	0	0	6	10	1	3.70588	16	0	0	1	8	7	4.375
Fråga 3. Alignment	23	1	1	2	12	7	4	33	1	1	3	16	12	4.12121	11	0	3	1	3	4	3.72727	17	1	1	5	7	3	3.58824	16	1	0	2	9	4	3.9375
Fråga 4. Vet förh sätt	23	0	2	4	5	12	4.17391	33	1	1	4	16	11	4.06061	11	1	2	2	4	2	3.36364	17	0	2	5	6	4	3.70588	16	1	1	0	9	5	4
Fråga 5. Tillmötesgående	23	0	1	4	10	8	4.08696	33	1	0	9	19	4	3.75758	11	1	1	2	4	3	3.63636	17	3	1	4	5	4	3.35294	16	2	1	2	4	7	3.8125
Fråga 6. Framtida yrke								32	0	0	1	16	15	4.4375	11	0	1	1	5	4	4.09091	16	0		1	8	7	4.375	16	1	0	1	7	7	4.1875
Fråga 7. Byggde på tid kunskaper								33	1	0	0	17	15	4.36364	11	0	0	0	7	4	4.36364	17	0	2	2	9	4	3.88235	16	0	0	4	6	6	4.125
Fråga 8. Återkoppling								32	1	4	7	18	2	3.5	11	0	1	7	1	2	3.36364	17	3	5	3	5	1	2.76471	16	1	2	2	6	5	3.75
Fråga 9. Eget ansvar								33	1	0	4	20	8	4.0303	11	1	1	1	5	3	3.72727	17	0	0	4	9	4	4	16	0	0	2	8	6	4.25
Fråga 10. Forskningsanknuten								32	0	5	14	8	5	3.40625	11	1	4	2	2	2	3	17	0	4	8	3	2	3.17647	16	1	2	3	6	4	3.625
Fråga 15. Nöjd	23	0	1	2	12	8	4.17391	32	0	1	3	21	7	4.0625								17	1	1	5	9	1	3.47059	16	1	0	2	7	6	4.0625
Total	199
Answers	99
%	0.497487

## Sheet: Förbättring (fritext)
VT2015		OSPE
-nej
-Ospen blev lite rörig vilket ledde till onödig stress.		stress
-VFU var placerad väldigt dåligt tidsmässigt, vore bättre att ha haft den efter någon tenta eller ha det som alla första saken på terminen kanske. VFUn var under morfologin vilket var en väldigt jobbig och tung kurs med 9-16 dagar, andra kurser har varit betydligt luftigare och då hade VFU:n kanske varit mindre stressande. Ex i mikrobiologin hade vi 5 instuderingsdagar innan tentan, morf…		lack-of-information
-Nej.
-Inget i tankarna ännu...
-tiderna för när vissa delar ska gå.
-Fördela momenten så att de inte är precis innan examinationer i andra kurser.
-Schemaläggning och organsiation runt kan förbättras. Tvådagars VFUn låg lite otympligt, och information som kontaktuppgifter kan förbättras. Oklart om det är bra att laborationerna lyfts ut och inte ingår i de andra kurserna. Jag ser t ex en risk i att så många poäng som laborationerna utgör ligger i ett block då det finns ett begränsat utrymme att göra om laborationer under term…
-Längre VFU
-lite bättre planering och mer information tidigare under kursens gång
seminariet för kort vfu borde vara direkt efter vfu gjordes
läsning av vetenskapliga artiklar var inte så givande
-Inte lägga VFU precis innan en tenta. Man kunde inte fokusera på VFU:n.
-VFUn borde ligga i anslutning till seminariet. Kanske sist på terminen eller nånstans där den inte känns "i vägen". Två opponeringstillfällen var lite onödigt då det gick åt mycket tid till dem, som t.ex. istället kunde användas till att plugga inför morfologitentan (där många upplevde att inläsning saknades). Alternativt om opponeringarna placeras mitt i kurser istället för i …
plugga på om man vill. OSPEn behöver nämnas redan under första dagen på terminen på ett sådant sätt att man vet vad som förväntas av en till den, ifall den ska vara kvar. Och att alla föreläsare på lab poängterar vad som vi förväntas kunna (ska vi t.ex. kunna en färgning av preparat utantill så ska det finnas tid och möjlighet att lära sig det på lab -syftar på ospen).		lack-of-information
-Nej. Jag tycker att den var en bra kurs.		good
-Inte vad jag kan komma på.
-OSPEn, men annars var labbarna väldigt roliga och lärorika.		important
-1. VFU låg jättedåligt till då man mycket hellre hade velat ha de två dagarna för att plugga till morfologitentan. I och med att det bara var två dagar så kändes det som man inte fick ut så mycket av den utan kände sig mest i vägen när man gick bakom som en svans. Hade mycket hellre haft den här VFU i T1 eller T2 för att mer få en inblick i yrket.
2. Seminariumet var alldeles för långt efter VFU, man kom knappt ihåg något.
3. Opponeringarna låg väldigt nära tentorna vilket gjorde att man stressade sig igenom rapporten och inte fick tid att läsa igenom ordentligt. Sen vore det kanske enklare om vi bara opponerade en gång istället för två precis som fysiologerna.
-OSPE:n - jag tycker inte att det ska vara 100% för att få godkänt. Om man skulle misslyckas med första stationen så känns det som att man inte ens behöver fortsätta eftersom man ändå kommer få underkänt. 100% gränsen tycker jag också ger en större press/stress då det redan är jobbigt att examineras av olika examinatorer i 2,5h. Information om OSPE:n skulle vara bra att få i god…		stress
Jag tycker också att opponeringarna inte borde vara så nära in på tentor då man hellre vill fokusera på tentan.
Handledarna på VFU-platserna var olika förberedda då de inte visste vad de skulle göra med studenterna. Jag hade turen att få förberedda men många var missnöjda fick man höra bl a under VFU-seminariumet.
-Det går inte att generalisera, lärare, precis som studenter har sina egna styrkor, men två saker ur mitt perspektiv, i alla fall:
1. Lärarna behöver få mer återkoppling från studenter 2. Studenten måste vara bättre förberedd
Förslag:
1. Efter en laboration finns kunskapsluckor trots att läraren skrivit ett kompendium, gjort genomgång inför laborationen och svarat på frågor under laborationen etc,
ett sätt för läraren att veta om något blivit oklart trots allt detta är att göra ett diagnostiskt prov inför varje laboration och/eller efter laborationen, det hjälper läraren att förstå hur mycket studenten förstått (dvs få återkoppling).
2. Ingen laboration borde få starta utan att studenten skissar själv hur den tänker gå tillväga, (men det kanske är inte praktiskt möjligt ?), att planera innan man gör något tror jag höjer kvaliteten på det man gör, och det är väl det arbetsplatser strävar efter. Är det ett forskningslaboratorium är det nästan ett måste att ha en färdig plan innan man sätter igång med ett e…		more feedback
-Föreläsningar .
VT2016
Inte vad jag vet, kanske fler laborationer?
Ibland kunde det vara svårt att veta vad som tillhörde den intergrerade kursen och vad som tillhörde kurserna som gick eftersom intergrerade gick parallellt med alla andra kurser.
Sedan tycker jag att examinationen OSPE fortfarande har mycket att förbättra tills den blir en bra och rättvis examination.		unfair
Nr1. Studenter får inte samma möjligheter. Olika förutsättningar på samma station för olika elever. Om en sådan examination skall utföras så måste läraren ha mer tydliga krav på hur stationen ska se ut. Det ska va lika för alla. Nr2. Det är mycket nervöst för en student att inte ha någon som helst aning om vad som förväntas av en på en examination. Jag förstår att det är fo…		unfair
Nr4. Återkoppling. Jag tycker återkopplingen har varit fruktansvärd. Som elev vill jag ha återkoppling på alla stationer. Vad jag gjort bra respektive dåligt. Vad behöver jag som elev förbättra, finns det något fel som återkommer på alla stationer? Hur uppfattat examinationerna mig och mina färdigheter. Jag som student behöver den feedbacken så jag vet hur jag presterar, jag behöv…		feedback
Lite längre tid på varje station vid OSPE:n. Många stationer krävde en del betänketid vilket medförde att man nästan inte hann göra klart stationerna.		time
Ta bort den internationella dagen eller gör den inte obligatorisk, oavsett till vilken kurs den hör så är den irrelevant för utbildningen och hamnar alltid så att det tar dyrbar tid ifrån studierna. Detta år var ovanligt pinsamt och tramsigt.
Kul med praktik men den kändes väldigt intryckt och speciellt under en kurs som redan innan hade katastrofalt dålig schemaläggning med inget rum för självstudier (morfologi).
Jag förstår konceptet med OSPE, men det var en onaturlig situation som var otroligt stressam. Borde gå att utvärdera eleverna på något annat sätt, under själva laborationerna än att göra det till en så stor sak.		stressful
Jag tror att man tränar sig för lite inför OSPE.		more training
Mera laborativt, känns jobbigt att examineras praktiskt på något man bara gjort en gång		difficult
Sedan vill jag påpeka att spädningsstation A, trots att jag klarade den, så märkte jag att det var knappt med tid, jag var tvungen att stressa igenom hela för att lyckas. Så mer tid på den till nästa år skulle inte vara en så dålig ide.		stress
När vi väl framförde våra klagomål så lyssnade ingen på oss. Vi fick svar men det är ingen som vill göra något åt saken. Utan det verkar som att våra åsikter inte har någon betydelse så det känns lite onödigt att fylla i den här enkäten(och jag har faktiskt undvikit att fylla i de flesta enkäter för det känns som att ingen lyssnar ändå).
Ja! jag tycker verkligen ospen var bra förberedelse inför arbetslivet men bedömningen till den och vissa av lärarna har vart väldigt orättvisa! När jag gjorde kvalitetssäkringsstationen station I, så fick jag två papper framför mig med 10 rör och ett litet häfte, jag började som jag skulle och sedan på slutet frågade läraren mig om det var svårt och jag svarade. Sedan upptäcker…		relevant examination
Göra det tydligare med vad som ingår i denna kurs. bättre kommunikation och info inför OSPEn
Lite mer information om OSPE skulle minska stress innan och under provet. Och även under laborationernas tillfälle ( vid varje kurs då de laborationerna utförs) kan lärarna poängtera de delar som kommer under OSPE, det är lätt att glömma bort alla steg när man utför analyser endast en gång och efter ett tag (t. ex efter två månader) man måste komma ihåg alla steg under provet (OSP…
Det är något förvirrande att denna kurs går ihop med de teoretiska kurserna. T.ex. hör laborationerna till denna kurs men ändå examineras vi på tentan till teoretiska kursen på ex. metoder och beräkningar som endast gåtts igenom på laborationerna som då egentligen hör till den integrerade kursen. Det blir ju egentligen fel. Men annars märker man inte att det är separata kurser vil…
Det skulle vart bra om mål och framsteg hade fyllts i samband med att de teoretiska kurserna tagit slut.
Information om Ospen var väldigt knaper men det kanske är så det ska vara. Ospen i sig tycker jag var väldigt bra utformad. Det var ingen stress, man hann alla stationer bra. Det var lite förvirrande då vissa lärare sa att man inte behövde torka bänken innan och efter man labbat, det var underförstått, medan på mikrobiologin var det viktigt att göra det och gav nedslag på om man int…		valid examination
Stationen med kapillärprovtagning var instruktionerna något otydliga. Det kunde ha stått överst bara: Du ska utföra en kapillärprovtagning. Tänk på att visa att du kan följande.... (och det som det stod).
Stationen med blodgruppsbestämning var bedömningen väldigt ojämn. Student 1: Glömde att blanda erytrocytsuspensionen, Karin säger inget, studenten fick underkänt. Student 2: Glömde att blanda erytrocytsuspensionen, Karin säger till, studenten blandar och får godkänt. Student 3: Glömde att blanda erytrocytsuspensionen, Karin säger inget, studenten får godkänt. Det känns väldigt va…		unfair
Det var bra att det fanns flera olika stora pipetter och rör på spädningsstationerna så man fick tänka lite. Det var trevligt att ha en patient för venös provtagning.		nice
fler laborationer		complex
Laborationerna inom morfologin var lite mindre bra. Det kändes onödigt att göra tre olika färgningar då man knappt hann med och stressade igenom hela labben, dessutom hade man inte tid efteråt att se hur det faktiskt såg ut efter färgningen, och skillnader mellan färger etc.
Kort­VFU:n Provets väg:
Det var självklart kul att få komma ut i labb längre än 1 timme, men det var på tok för kort tid. Det kändes mest stressigt och onödigt då vi hellre ville gå hem och plugga inför morfologi tentan. Man hann inte lära sig tillräckligt mycket på två dagar och man fick ju inte heller prova något laborativt själv vilket var väldigt tråkigt.
Hur momenten integrerades i de andra kurserna blev ibland lite virrigt och jag fick känslan av att kommunikationen mellan kursansvariga kanske ibland var bristfällig.
Vi elever måste få bättre feedback från lärarna under laborationerna. Jag tror att det var en stor anledning till varför jag och många andra var väldigt nervösa inför OSPEn eftersom vi inte under labbarna har fått veta om det vi gör faktiskt är det rätta, eller i alla fall veta att läraren tittar på när vi labbar och efteråt kan säga att vi faktiskt labbat bra.		nervous
Under OSPEn anser jag att man ska få göra fel. Om två frågor bedömer samma mål och man klarar den ena ska man få godkänt på målet. Som det ser ut just nu är det att alla stationer ska klaras. Kan förstå detta när det exempelvis gäller provtagningen som var på två stationer men var två olika typer av provtagningar (venöst/kapillärt). Dock, när det gäller spädning och beräkn…		diffcult
Jag tycker även själv att den typ av spädning som skulle utföras inte har gått igenom ordentligt, detta går redan från år 1. Många beräkningar är redan klara och gjorda när vi kommer till labb. Vill ni ha med spädning på tenta, låt oss göra den mer själva då. Speciellt när det är en spädning som man inte har fått se mycket av tidigare under kursen eller året. Den spädning …		limited-time
Ja. Jag tycker att det är väldigt för lite labbar (detta gäller generellt hela programmet dock) och kursen känns ibland lite spridd. Att det är olika lärare som är ansvariga för de olika momenten är bra för lärarna för de inte blir så mycket ansvar på en och samma, men det gör att kursen känns ännu mer spridd. Kanske man kan kommunicera bättre mellan lärarna. Även godkännand…
Jag tror också att man behöver lugna ner elever mer innan OSPEN. Det var verkligen inte så illa som man trott! Kan också vara bra att veta ungefär vilka punkter ni bockar av. Inte jättespecifikt så utan mer något exempel. Under hemolys/kvalitetssäkringsstationen i OSPEN måste man informera eleverna om att det inte är ikterisk och så vidare som man ska fokusera på utan själva referen…		fair
Sen måste man också låta elever tänka själva under labbarna! Det är endast Lisa som låtit eleverna tänka själv och labba helt själva, och hon gav oss även feedback. Det hjälpte mig jättemycket, och man insåg hur beroende man blivit av lärarnas information. Känns som att man inte ens kan labba på egen hand utan behöver guidning av lärare. Det är ju inte så man jobbar sen, och …
Registrering av moment i mål och framsteg är fortfarande inte gjort för moment slm
Jag tycker det är mycket bra sätt att låta student förstå arbetsbeteeten genom OPSE. Så det ska bli mer effektivt att ge studenten beskrivning av cirterias i varje station, och påpeka vad är oacceptabla beteende direckly efter varje station. Läraren kan ge indikation när det är nödvändigt.
Men nu har vi bara gissa vad som är fel baserat på betyg. Det kärns lite kinstigt.
En del saker vi var tvungna att lära oss på laborationerna är sådant som inte utförs kliniskt längre. Plus att vi ofta inte fick göra de momenten som BMA utför ute på arbetsplatser, ex coata elisaplatta, se flödescytometri etc.
mer praktik och studie besök
Tydligare gränser för godkänt/underkänt vad gäller OSPE gärna, innan själva provet
Nej inte vad jag kan komma på!		good
OSPE ­ man kan känna sig stressad vid vissa stationer som då påverkar ens prestation. Paus station onödigt för de som hade det tidigt, kanske en gemensam paus halvvägs för alla vore det bästa		stress
I början av kursen var kommunikationen och återkopplingen från lärare väldigt bra men under morfologi har det bara gått åt skogen. Det vore också bra om alla ansvariga lärare hade varit med och fyllt i dokument och information som sin respektive del så man slipper gissa sig till vad som är vad och vad gäller.
Nej för attlisa tog hänsyn till allting .kursen var perfekt för oss alla tycker jag		perfect
VT2017
VT2018
Eftersom kursen löper parallellt med Klinisk kemi blev det väldigt många examinationer mot slutet av terminen, vilket kändes stressigt. Både grupparbete (klin kemi), muntlig presentation och mini-opponering (klin kemi), ospe, opponering på examensarbete och tenta (klin kemi) låg väldigt tätt.
OSPEn kan göras bättre, dels att ni tydligare förklarar de olika målen och hur bedömningen sker och dels hur alla de olika examinatorerna agerar under OSPEn, tex att alla säger till när tiden startas och när det är några minuter kvar, nu var det så att vissa examinatorer sa att man fick läsa vad man skulle göra och sen startades tiden medan hos andra verkade det som att tiden startad…		unfair
Metodikdelen av mikrobiologitentan borde inte vara ett kursmål i den här kursen. Bättre återkoppling från OSPEN. Internationella dagen hade inte behövt vara obligatorisk. Mål och framsteg borde uppdateras efter varje avslutad kurs.
Att vi ska få återkoppling via OSPEN för det är dåligt just nu. Vi vet inte vad som vi har gjort fel och så gör man samma fel vid om-OSPEN vilket är dåligt
Försöka planera in OSPE och opponering med klinisk kemi kursen bättre. Vart väldigt stressigt och mycket att göra mot slutet av kurserna. Bättre feedback av OSPE, även om man är godkänd.
Möjlighet att göra om vissa laborationer, bättre feedback på generellt alltZ		feedback
Jag tycker att det borde vara bättre kommunikation mellan lärarna i denna kurs samt klinisk kemikursen, då vi under sista veckan hade 4 saker som skulle betygsättas (redovisning, OSPE, opponering och tenta). Jag skulle även vilja att man fick feedback på OSPEN även fast man blev godkänd. Då vet man hur man ska förbättras. Tycker det är dåligt med feedback i alla kurser tbh...
VT2019
OSPEn va väldigt rolig trots nervositet och stress, dock borde bedömningen varit bättre då lärare bedömer olika trots ett bedömningsformulär, vi fick olika information och olika förutsättningar tyvärr.		fun
Okända provet var otydligt. Vissa trodde att det bara var förberedelser inför det riktiga "okända provet " provet. Stökigt under labbarna.
Mer info om vad som kommer på OSPE
Opponeringen. Alla hade olika krav. Vissa behövde bara fråga om de var roligt och andra behövde gräva i metodiken för att hitta frågor.
Det som kan ha gjorts bättre är att under kurserna tydligt säga att det momentet är integrerade. Detta gjordes exempelvis under mikrobiologin för okänt prov. Dock så var det svårare att hålla isär kursen och integrerade under de första kurserna för terminen. Tror nog att det är lättare med time Edit schema så ser man skillnaden lättare. Det som också kan förbättras är att alla…
Handledningen på övningsdagen för praktiska provet var oorganiserad. Önskar att vi tvåor hade fått mer tid att förbereda oss till våra stationer, vi fick veta dagen innan vilken station vi skulle ha. Jag hade velat förbereda mig mer och det hade varit jättebra om vi hade fått träffa lärare en halvtimme innan på morgonen och ställa frågor om våra stationer så att vi inte lär ut …		very fun
Förbereda lite mer till ospen
Vissa moment på OSPEN tog inte 12 minuter, plus att det var orättvis bedömning av vissa stationer, därför ska det finnas som tänkt, en som bedömer bedömaren.		unfair
Det var dåliga material (extra smutsiga, gamla)som vi fick på OSPEN. Dålig och gammal mikroskop som man inte har använt innan så hur förväntar lärare sig att vi skulle kunna hantera den i examen!!!!!!.
Det känns oklart med rättning och resultat pga dåligt återkopplingar.
Det var inte rättvist vid några stationer mellan elverna, e.x några hade monterade burkerkammaren medan andra fick de redo, några fick göra två förspädningar medan andra fick en förspädning och det var brist i tid( man behöver extra tid vid räkning och utförande).
Det var inte som man har förväntat sig , vi fick information om att tiden kommer att passa och att man kan hinna göra om moment på samma tid . Det var inte stämde inte, man hann knappt med att klara en enda momenten.
VFU var bra och lärorik.
Det var intressant vid opponering.
Till OSPE:
1) Jag tycker att 12 min, begränsad tid, är helt onödig och bara stressa på oss. Det är helt negativt. Vissa studenter och vissa moment behöver lite mer tid, vissa andra behöver kortare tid. Det är bra att man har upp till 15 min för en station, men sätta inte på ringklockan!		practice
2) Det är inte så tydligt att vilken station kopplar till vilket lärandemål. Varför blir man underkänd eller godkänd? det är inte helt självklart.
3) Analyserie bör man öva en gång innan OSPE.
4) Vi alla är brista på mikroskoperingar. Varför har vi inte en moment som lärare visar hur man justerar mikroskop ordentligt? Det går inte att bara kolla på youtube-film innan examination, men utan mikroskop!
5) Kan man dela upp 9 stationer till två tillfälle? Då kan man å ene sidan behöva inte stressa så lång tid och de stationer som gjorde innan påverkar de stationer som man gör sen. Å andra sidan kan alla göra en del på samma dag och det blir rättvis för de som examineras den första dagen.
Tack för en trevlig kurs. Terminen har verkligen varit rolig och laborationerna har varit så lärorika. Önskar alltid att det skulle finnas mer tid till laborationer och att vi var färre personer i labb-grupperna.
Något jag skulle uppskatta skulle vara att efter mikrobiologi-kursen är slut, så påbörjas inte morfologin, förren EFTER provets-väg VFUN är avslutad.
Lärare måste enas mer kring den feedback som ges på labbrapporter..... vissa elever kommer undan med att göra fel som andra måste komplettera, eller så motsäger lärare varandra i sin kritik. Detta gör det svårt och otroligt resurskrävande att skriva labbrapporter. Laborationer måste ske under mer ordnade former... det har varit hög ljudnivå samt stökigt och rörigt under många lab…
OSPEn skulle kunna vara lite mer tydligare. Vet att det ska vara hemlig med alla del moment, men man fick ingen förklaring hur den skulle vara uppstyrd.

## Sheet: Viktigast (fritext)
VT2015		Comments on OSPE
-Lösa problem		problemsolving
-svårt att bara välja en sak som skulle vara det viktigaste. Allt var viktigt för min utbildning. -Praktiska erfarenheter och tillämpning av teoretisk fakta.
-Grundläggande praktiskt kunskap tillhörande varje kurs.
-Det vetenskapliga tankesättet
-noggrannhet och säkerhet av prover samt hur de ska hanteras på rätt sätt.
-Svårbedömt, att den är integrerad gör den svår att bedömma för sig
-Opponering på examensarbete och att granska vetenskaplig artikel.
-Koppla ihop teori med metodik
-räkning av celler i burkerkammare		microscopy
-Jag har utvecklat mina lab-färdigheter. Jag har blivit bra på att opponera.
-Hur man labbar. Hehe.
-Minsta lilla misstag som man gör under laborationens gång är avgörande för diagnosen. -Att laborera på korrekt sätt.		important
-Labteori! Vad som teoretiskt händer under labbarna.
-laborationerna var värdefulla
-Hur laborationer går till på olika inriktningar inom laboratoriemedicin.
-- Analysernas betydelse för diagnostik.
- Genom OSPE fick jag en uppfattning på hur det skulle ha gått på en arbetsplats, i mitt fall gjorde jag många fel och är glad att det inte hände under ett VFU till exempel. Jag inser att jag borde ha varit bättre förberedd inför labbarna, nu vet jag att jag kommer att behöva lägga mer energi och vara bättre förberedd inför kommande laborativt arbete, speciellt under VFU.		valid examination
-Laborations tillfällen
VT2016
Självständigt arbete och tänkande		self-confidence
Det laborativa arbetet eftersom det var de momenten som kursen byggde på.
Man har direkt koppling till framtids yrke.		professionbased
De va roligt att labba men skulle kännas värdefullt att göra det ännu mer
ospen tyckte jag var viktig (har dock klagomål på den, se längre ner)		important
Bli säkrare på laborerande		self-confidence
att förhålla mig till olika praktiska problem eller frågeställningar ute i labmiljö dels genom kort­VFU:n och dels genom laborationer och ospe.		profession
Jag har förvärvat grundläggande praktiska kunskaper inom varje kurs, samt att tillämpa teori med metodik.
Alla laboratoriemoment under kursen är sådana som BMA utför i det verkliga livet så allt var bra. Att opponera på examensarbete var mycket nyttigt och gav en tydligare bild om hur examensarbetet går till.
Laborationerna var mycket bra och lärorika. Jag tyckte speciellt mycket om mikrobiologi laborationen okänt prov, det var mycket spännande och kändes som att man jobbade på riktigt.
Olika metodiker, tankesätt och fortsättning på hur man förhåller sig i labb som är väldigt viktigt för blivande BMA.
VT2017
VT2018
Patientbemötande, provtagning, fördjupa olika laborativa moment.
Kursen uppmontrat mig till att få bättre kunskaper inom laborations kunskaper och färdigheter samt vetenskaplig granskning.
Att laborera under ett stressmoment (OSPE)		important
Alla laborationer var viktiga och givande . Vfu var jötte lärorikt och rolig.
venprovtagning
Praktiskt laborativt arbete samt nya metoder
Lärt mig mycket praktiskt utövning
Att lyssna på instruktioner och organisera det laborativa arbetet.
Hur man laborerar korrekt och på ett säkert sätt. Hygien aspekter, hur man ska bemöta en patient, hur olika analyser går till.
Olika typer av laborerande		very good
Alla praktiska moment som utförts under kursen. Speciellt de som examinerades under OSPEN. Trots nervositeten var det en väldigt bra form av examination. Det var tom roligt		fun
VFU, opponentskap
VT2019
Att granska vetenskapligt skrivande, arbeta självständigare och även laborationerna va väldigt lärorika och kopplades väldigt bra till den aktuella kursen
Mikroskopi, hygien		nicroscopy
Självständigt arbete. Planering.		self-confidence
Självständighet		self-confidence
Utförande av olika moment
Jag tycker att det viktiga var rapportskrivandet, alla olika metoder under okänt prov och opponentskap.
Alla praktiska moment på laborationer var väldigt givande. Samtliga laborationer men främst Okänt Prov var otroligt bra. Jag gillade även vårdcentralen Blåkulla. Önskar vi hade haft en hel dag med den. Det var lärorikt att opponera på en kandidatuppsats.
Allt var viktigt för framtida yrket
Hur man arbetar på labb, en bra grund för yrket.
De praktiska momenten som man har behov av i arbetet senare. Tro på att jag kan (ospe)		self-conficdence

## Sheet: Styrkor (fritext)
VT2015
-laborativa delen
-de olika laborationerna och att det var en stor variation i momenten.
-bra labbkompendium
-Praktiskt arbete är alltid en styrka, kursen innehåller även lite av allt från hela våren.
-Lärarna, genomgång inför labbet.
-Opponering, stärker studenternas självförtroende och utveckling, mycket positivt.
-laborationerna samt genomgångarna
-Ospe		relevant
-Mycket övning på opponering av examensarbete vilket gjorde att man fick en större inblick i hur examensarbetet skall se ut.
-Svårbedömt, att den är integrerad gör den svår att bedömma för sig
-Laborationer.
-Att det är en egen kurs
-labbarna var mycket relevanta för kurserna
-Jag tycker att OSPEN var ett bra examinationsmoment.		valid examination
-Alla labbar var bra, gillade upplägget på mikrobiologins labbar jättemycket (okända provet). Ja, alla labbar var bra. Bra med genomgång på hur man läser vetenskapliga artiklar.
-Lärana var jätte duktiga och pedagogiska under labbarna. Laborationskompendier var bra. Man förstod vad man ska göra.		good
Jag tycker att OSPE är bra. Även ifall man var lite stress innan så är det skönt att få veta att man kan verkligen laborera.		valid examination
-Labteorin!
-Venprovtagningen och VFU.
-OSPE		important
-Laborationerna
VT2016
Intressant kurs
Att den är praktisk och inte bara teori.
Intressanta och roliga laborationer. Bra med opponentskap för att få en liten inblick inför examensarbetet.
Väldigt bra lärare i mikrobiologi.
Att kursen vävde in I de parallet pågående kurserna.
Laborationer.
Ospe:n, samt laborationerna		relevant
Många laborationer med många olika tekniker
praktiska övningsmomenten som gav mkt bra förberedelse inför VFU i T5 samt opponeringen och seminariet i vetenskaplig granskning som ytterligare utvecklade min förmåga att läsa och tolka vetenskapliga artiklar.
Alla laborationerna var bra och mycket relevanta för kurserna, med de bästa tycker jag var mikrobiologins (okända provet) och alla tre klinisk kemi laborationerna.
Allt det laborativa.
laborationerna.
Det var väldigt roligt att äntligen få lära sig venös provtagning.
Väl planerade laborationer med stark anknytning till dåvarande teoretisk kurs som går prallellt. Laborationerna i den här
kursen hjälpte till i inlärningen av den teoretiska kursens innehåll. De flesta laborationerna var bra och lärorika		self-confidence
OSPEn otroligt bra. Det är bra att få gå igenom det man har gjort och att göra det enskilt eftersom detta ökar ens självförtroende inför VFU på termin 5. Tiden är bra och lagom.		valid examination
VFUn var bra även fast den var kort. Man hann iallafall få en liten överblick på hur labbet fungerar. OSPEN var faktiskt en jättebra examination. Där fick man testa sig själv. Även den långa labben under mikrobiologin var väldigt bra!		very good examination
OSPEn tycker jag var ett väldigt bra moment, det var en chans att få se att man faktiskt kan mycket mer än man tror och det var väldigt lärorikt.		very good examination
Ok, lagom
Snabb återkoppling från Catharina och Eva. Bra laborationer.
grupparbete
Praktiska momenten
Labbarna, bra strukturerade och tog upp viktiga saker att kunna inför framtiden Allt kändes relevant.
Teori och metod.
Kompendier och gott om tid.
Laborationer plus föreläsningar (lisas föreläsning)
VT2017
VT2018
Catharina är en klippa - kompetent, hjälpsam, pedagogisk och stöttande. Roligt med längre VFU, kul och intressant med många laborationer.
Bra med VFU och roliga laborationer
överlag bra laborationer, bra lärare. Handledarna på vfu var bra (på min placering).
VFU var roligt
Pratiska laborationer
Engagerad lärare
Att den är praktisk som ett komplement till de teoretiska kurserna.
Tyckte väldigt mycket om VFU:n och att man fick vara där i 7 dagar. Det var väldigt givande och roligt, trots att jag först trodde att min placering inte var något för mig. Men det visade sig att jag tyckte det var väldigt intressant och roligt. Hela mikrobiologi laborationen var väldigt givande och rolig. Bra att man fick jobba självständigt vilket gjorde att jag lärde mig massor. Kul…		fun
Laborationer
OSPE, bra laborationer, bra lärare		important
Laborationer
VT2019
Catharina som kursansvarig för IBL, laborationerna och OSPEn . Trots att kursens laborationer varit inom flera olika områden med flera lärare har kursen varit väldigt välplanerad.
Jag vet inte om den har !!!! Kanske att den var kopplad till andra kurser som hade riktigt ansvariga lärare.
FLera OLIKA METODER
Utrymme till att jobba självständigt. Utformning av praktiskt prov.
Intergrerad
Okänd prov
Kursens styrkor var delvis okänt prov och OSPE:n. Det som också är bra är spädningsexemplena. De var oerhört bra. Samt så var det bra att lärarna ”stressade” om t.ex. spädningsdelen så att man pluggade ordentligt på det.		important
Det var den stora bredden av laborationer som var väldigt givande. Handledningen och opponentskapet var också bra moment.
OSPEN och alla labb		important
Allt var bra, mycket var grund för det vi ska göra senare. Opponentskap var bra för eget examensarbete, laborationer för yrket, VFU för att se hur det verkligen ser ut.
Man fick lära sig mycket använda områden som var en bra förberedelse inför arbetslivet.
Labb okänt prov var lärorik

## Sheet: Age
	1	2	3	4	5	6	7	8	9	10	11	12	13	14	15	16	17	18	19	20	21	22	23	24	25	26	27	28	29	30	31	32	33	34	35	36	37	38	39	40	41	42	43	44	45	46	47		Average
2015	21	20	21	22	26	21	23	28	21	32	36	21	26	24	21	24	22	30	23	36	21	22	21	21	20	21	36	22	24	21	21	23	30	22	21	33	27	29	26									959	24.5897
2016	30	21	25	44	21	34	21	43	44	24	24	21	21	21	30	24	21	29	22	27	24	33	21	40	21	21	22	21	35	22	31	23	31	22	27	52	28	42	31	21	33	22	24	24	47	31	23	1319	28.0638
2017	23	53	27	21	23	26	26	27	25	28	22	33	40	22	29	21	41	30	22	22	26	25	26	22	30	31	22	39	32	21	22	21	23	29	34	21	22	26	35									1068	27.3846
2018	33	28	24	30	21	21	21	43	22	53	39	36	21	27	24	34	27	22	25	26	26	21	21	21	35	25	21	28	26	26	23	22																872	27.25
2019	26	30	22	23	30	26	24	24	28	20	21	34	36	27	20	25	29	21	33	21	29	25	36	21	40	25	46	26	34	26	24	22	23	20	34	20	20	37	28	33	20	40						1149	27.3571

## Sheet: Wordcloud
stress
lack-of-information
problemsolving
microscopy
important
valid examination
self-confidence
professionbased
important
self-confidence
professionbased
lack-of-information
good
important
stress
microscopy
more feedback
very good
fun
unfair
unfair
feedback
time
important
stressful
more training
difficult
stress
relevant examination
self-confidence
self-confidence
valid examination
unfair
nice
complex
self-confidence
nervous
diffcult
limited-time
fair
relevant
valid examination
good
valid examination
important
relevant
perfect
good
stress
self-confidence
valid examination
very good examination
very good examination
unfair
feedback
fun
important
fun
very fun
unfair
important
important
practice
	0.323077
