# Supplementary material for: Students’ performance of and perspective on an objective structured practical examination for the assessment of preclinical and practical skills in biomedical laboratory science students in Sweden: a 5-year longitudinal study
Source: J Educ Eval Health Prof. 2023 Apr 6;20:13. doi: 10.3352/jeehp.2023.20.13 (PMC10175044; doi:10.3352/jeehp.2023.20.13)
Supplement: Supplementary file 4 — Supplement 2. Detailed intended learning outcomes per objective structured practical examination station. [file jeehp-20-13-suppl2.xlsx]

## Sheet: Stations
Supplement 2. Detailed intended learning outcomes per objective structured practical examination station
Station	Task	Primary ILO
Sample collection 1	Vein sampling	1
Sample collection 2	Capillary sampling and PNA analysis	1
General lab technique 1	Serial dilution (calculation and performance)	2
General lab technique 2	Serial dilution (calculation and performance)	2
Biomedical lab science 1	Handhygiene + identification of gramstain	3
Biomedical lab science 2	Handhygiene + bacterial work (streak a plate)	3
Biomedical lab science 3	Count bloodcells in Bürkerchamber	3
Quality assurance 1	Assessment and evaluation of an analysis	4
Quality assurance 2	Assessment and evaluation of a BAS test	4
ILO, intended learning outcome; PNA, peptide nucleic acid; BAS, benchmark assessment system.

## Sheet: Sample collection (1)
Course goals	ILOs	No	Sum
1. Sample collection	A. Techniques	1A	10
	B. Interaction with the patient	1B	2
2. General lab. Skills	A. Material	2A	1
	B. Equipment	2B
	C. Pipetting	2C
	D. Calculations	2D
	E. Laboratory safety	2E	2
3. Specific lab. Skills	A. Microscopy	3A
	B. Microbiology	3B
	C. Aseptic techniques	3C	3
4. Quality assurance	A. Traceability	4A	2
	B. Reliability	4B
	C. Validation	4C

## Sheet: Sample collection (2)
Course goals	ILOs	No	Sum
1. Sample collection	A. Techniques	1A	5
	B. Interaction with the patient	1B	3
2. General lab. Skills	A. Material	2A
	B. Equipment	2B	2
	C. Pipetting	2C
	D. Calculations	2D
	E. Laboratory safety	2E	3
3. Specific lab. Skills	A. Microscopy	3A
	B. Microbiology	3B
	C. Aseptic techniques	3C	3
4. Quality assurance	A. Traceability	4A	1
	B. Reliability	4B	3
	C. Validation	4C
The station also includes analysis of HB

## Sheet: GLT (1)
Course goals	ILOs	No	Sum
1. Sample collection	A. Techniques	1A
	B. Interaction with the patient	1B
2. General lab. Skills	A. Material	2A	6
	B. Equipment	2B	1
	C. Pipetting	2C	4
	D. Calculations	2D	3
	E. Laboratory safety	2E	2
3. Specific lab. Skills	A. Microscopy	3A
	B. Microbiology	3B
	C. Aseptic techniques	3C	1
4. Quality assurance	A. Traceability	4A	1
	B. Reliability	4B	2
	C. Validation	4C

## Sheet: GLT (2)
Course goals	ILOs	No	Sum
1. Sample collection	A. Techniques	1A
	B. Interaction with the patient	1B
2. General lab. Skills	A. Material	2A	6
	B. Equipment	2B	1
	C. Pipetting	2C	4
	D. Calculations	2D	3
	E. Laboratory safety	2E	2
3. Specific lab. Skills	A. Microscopy	3A
	B. Microbiology	3B
	C. Aseptic techniques	3C	1
4. Quality assurance	A. Traceability	4A	1
	B. Reliability	4B	2
	C. Validation	4C

## Sheet: BLS (1)
Course goals	ILOs	No	Sum
1. Sample collection	A. Techniques	1A
	B. Interaction with the patient	1B
2. General lab. Skills	A. Material	2A	1
	B. Equipment	2B
	C. Pipetting	2C
	D. Calculations	2D
	E. Laboratory safety	2E	1
3. Specific lab. Skills	A. Microscopy	3A	4
	B. Microbiology	3B
	C. Aseptic techniques	3C	4
4. Quality assurance	A. Traceability	4A
	B. Reliability	4B
	C. Validation	4C

## Sheet: BLS (2)
Course goals	ILOs	No	Sum
1. Sample collection	A. Techniques	1A
	B. Interaction with the patient	1B
2. General lab. Skills	A. Material	2A	3
	B. Equipment	2B
	C. Pipetting	2C
	D. Calculations	2D
	E. Laboratory safety	2E	2
3. Specific lab. Skills	A. Microscopy	3A
	B. Microbiology	3B	9
	C. Aseptic techniques	3C	5
4. Quality assurance	A. Traceability	4A	1
	B. Reliability	4B
	C. Validation	4C

## Sheet: BLS (3)
Course goals	ILOs	No	Sum
1. Sample collection	A. Techniques	1A	0
	B. Interaction with the patient	1B	0
2. General lab. Skills	A. Material	2A	3
	B. Equipment	2B	0
	C. Pipetting	2C	2
	D. Calculations	2D	1
	E. Laboratory safety	2E	3
3. Specific lab. Skills	A. Microscopy	3A	11
	B. Microbiology	3B	0
	C. Aseptic techniques	3C	0
4. Quality assurance	A. Traceability	4A	0
	B. Reliability	4B	0
	C. Validation	4C	0

## Sheet: QA (1)
Course goals	ILOs	No	Sum
1. Sample collection	A. Techniques	1A
	B. Interaction with the patient	1B
2. General lab. Skills	A. Material	2A
	B. Equipment	2B
	C. Pipetting	2C
	D. Calculations	2D
	E. Laboratory safety	2E	3
3. Specific lab. Skills	A. Microscopy	3A
	B. Microbiology	3B
	C. Aseptic techniques	3C	1
4. Quality assurance	A. Traceability	4A	1
	B. Reliability	4B
	C. Validation	4C	5

## Sheet: QA (2)
Course goals	ILOs	No	Sum
1. Sample collection	A. Techniques	1A
	B. Interaction with the patient	1B
2. General lab. Skills	A. Material	2A	3
	B. Equipment	2B
	C. Pipetting	2C
	D. Calculations	2D
	E. Laboratory safety	2E	3
3. Specific lab. Skills	A. Microscopy	3A
	B. Microbiology	3B
	C. Aseptic techniques	3C	2
4. Quality assurance	A. Traceability	4A	2
	B. Reliability	4B	5
	C. Validation	4C
